# Supplementary material for: Genetic dissection of value-added quality traits and agronomic parameters through genome-wide association mapping in bread wheat (T. aestivum L.)
Source: Front Plant Sci. 2024 Aug 20;15:1419227. doi: 10.3389/fpls.2024.1419227 (PMC11368860; doi:10.3389/fpls.2024.1419227)
Supplement: Supplementary file 2 [file Table1.xlsx]

## Sheet: Genotypes used
CID	SID	GID	Cross Name	Selection History	Origin
320356	163	3822784	PRL/2*PASTOR	CGSS97Y00034M-099TOPB-027Y-099M-099Y-099M-27Y-0B	MXI12-13\MYIELDPTRIAL\11
533130	106	6464471	KACHU/BECARD//WBLL1*2/BRAMBLING	CMSS07B00580T-099TOPY-099M-099NJ-099NJ-10WGY-0B	MXI12-13\M47IBWSN\7
536182	80	6681676	QUAIU #1/SUP152	CMSS08Y00057S-099Y-099M-099NJ-13WGY-0B	MXI12-13\M47IBWSN\15
536250	8	6569575	FRET2/TUKURU//FRET2/3/PRL	CMSS08Y00125S-099Y-099M-099Y-2M-0WGY	MXI12-13\M47IBWSN\23
448400	62	5398530	MUNAL #1	CGSS01B00054T-099Y-099M-099M-099Y-099M-13Y-0B	MXI12-13\MYIELDPTRIAL\19
536252	130	6681699	HEILO//MILAN/MUNIA/3/KIRITATI/2*TRCH	CMSS08Y00127S-099Y-099M-099NJ-30WGY-0B	MXI12-13\M47IBWSN\25
536277	18	6568075	KACHU//KIRITATI/2*TRCH	CMSS08Y00152S-099Y-099M-099Y-2M-0WGY	MXI12-13\M47IBWSN\47
536277	127	6681733	KACHU//KIRITATI/2*TRCH	CMSS08Y00152S-099Y-099M-099NJ-11WGY-0B	MXI12-13\M47IBWSN\50
536277	131	6681737	KACHU//KIRITATI/2*TRCH	CMSS08Y00152S-099Y-099M-099NJ-19WGY-0B	MXI12-13\M47IBWSN\52
536277	161	6683445	KACHU//KIRITATI/2*TRCH	CMSS08Y00152S-099Y-099M-099NJ-099NJ-40WGY-0B	MXI12-13\M47IBWSN\57
536277	162	6683446	KACHU//KIRITATI/2*TRCH	CMSS08Y00152S-099Y-099M-099NJ-099NJ-41WGY-0B	MXI12-13\M47IBWSN\58
536277	171	6683455	KACHU//KIRITATI/2*TRCH	CMSS08Y00152S-099Y-099M-099NJ-099NJ-54WGY-0B	MXI12-13\M47IBWSN\60
536280	53	6683456	KACHU/CHONTE	CMSS08Y00155S-099Y-099M-099NJ-099NJ-1WGY-0B	MXI12-13\M47IBWSN\61
547701	0	6128005	SEHER 06		MXI12-13\MYIELDPTRIAL\10
536307	72	6683476	KIRITATI//HUW234+LR34/PRINIA/3/BAJ #1	CMSS08Y00182S-099Y-099M-099NJ-099NJ-2WGY-0B	MXI12-13\M47IBWSN\69
536307	73	6683477	KIRITATI//HUW234+LR34/PRINIA/3/BAJ #1	CMSS08Y00182S-099Y-099M-099NJ-099NJ-3WGY-0B	MXI12-13\M47IBWSN\70
536307	76	6683480	KIRITATI//HUW234+LR34/PRINIA/3/BAJ #1	CMSS08Y00182S-099Y-099M-099NJ-099NJ-6WGY-0B	MXI12-13\M47IBWSN\72
536307	78	6683482	KIRITATI//HUW234+LR34/PRINIA/3/BAJ #1	CMSS08Y00182S-099Y-099M-099NJ-099NJ-8WGY-0B	MXI12-13\M47IBWSN\73
536307	79	6683483	KIRITATI//HUW234+LR34/PRINIA/3/BAJ #1	CMSS08Y00182S-099Y-099M-099NJ-099NJ-9WGY-0B	MXI12-13\M47IBWSN\74
414815	55	4902859	MISR 1	CMSS00Y01881T-050M-030Y-030M-030WGY-33M-0Y	MXI12-13\MYIELDPTRIAL\16
536349	111	6683513	MUTUS//ND643/2*WBLL1	CMSS08Y00224S-099Y-099M-099NJ-099NJ-1WGY-0B	MXI12-13\M47IBWSN\81
536349	120	6683522	MUTUS//ND643/2*WBLL1	CMSS08Y00224S-099Y-099M-099NJ-099NJ-11WGY-0B	MXI12-13\M47IBWSN\82
536359	76	6681793	ND643/2*WBLL1/4/WHEAR/KUKUNA/3/C80.1/3*BATAVIA//2*WBLL1	CMSS08Y00234S-099Y-099M-099NJ-9WGY-0B	MXI12-13\M47IBWSN\91
320358	57	3872194	PBW65/2*PASTOR	CGSS97Y00036M-099TOPB-067Y-099M-099Y-099B-5Y-0B	MXI12-13\MYIELDPTRIAL\18
536359	84	6683550	ND643/2*WBLL1/4/WHEAR/KUKUNA/3/C80.1/3*BATAVIA//2*WBLL1	CMSS08Y00234S-099Y-099M-099NJ-099NJ-20WGY-0B	MXI12-13\M47IBWSN\95
536360	105	6681797	ND643/2*WBLL1//KACHU	CMSS08Y00235S-099Y-099M-099NJ-1WGY-0B	MXI12-13\M47IBWSN\96
536360	106	6681798	ND643/2*WBLL1//KACHU	CMSS08Y00235S-099Y-099M-099NJ-4WGY-0B	MXI12-13\M47IBWSN\97
536384	5	6568140	PBW343*2/KUKUNA/3/PASTOR//CHIL/PRL/4/PAURAQUE #1	CMSS08Y00259S-099Y-099M-099Y-1M-0WGY	MXI12-13\M47IBWSN\101
536394	48	6681817	SUP152/QUAIU #2	CMSS08Y00269S-099Y-099M-099NJ-9WGY-0B	MXI12-13\M47IBWSN\102
536394	51	6681820	SUP152/QUAIU #2	CMSS08Y00269S-099Y-099M-099NJ-15WGY-0B	MXI12-13\M47IBWSN\103
536398	24	6683590	SUP152/5/KIRITATI/4/2*SERI.1B*2/3/KAUZ*2/BOW//KAUZ	CMSS08Y00273S-099Y-099M-099NJ-099NJ-5WGY-0B	MXI12-13\M47IBWSN\107
536399	74	6683597	SUP152//ND643/2*WBLL1	CMSS08Y00274S-099Y-099M-099NJ-099NJ-10WGY-0B	MXI12-13\M47IBWSN\115
536402	14	6568162	SUP152/MUNAL	CMSS08Y00277S-099Y-099M-099Y-7M-0WGY	MXI12-13\M47IBWSN\117
524510	63	6333158	SUP152/BAJ #1	CMSS07Y00195S-0B-099Y-099M-099Y-16M-0WGY	MXI12-13\MYIELDPTRIAL\54
536403	9	6568164	SUP152/FRNCLN	CMSS08Y00278S-099Y-099M-099Y-3M-0WGY	MXI12-13\M47IBWSN\118
536404	20	6568169	SUP152/4/WHEAR/KIRITATI/3/C80.1/3*BATAVIA//2*WBLL1	CMSS08Y00279S-099Y-099M-099Y-10M-0WGY	MXI12-13\M47IBWSN\120
536413	93	6681851	MUU/FRNCLN	CMSS08Y00288S-099Y-099M-099NJ-40WGY-0B	MXI12-13\M47IBWSN\125
536424	64	6683614	SAAR//INQALAB 91*2/KUKUNA/3/KIRITATI/2*TRCH	CMSS08Y00299S-099Y-099M-099NJ-099NJ-19WGY-0B	MXI12-13\M47IBWSN\131
536479	57	6681889	TUKURU//BAV92/RAYON/4/WHEAR/KUKUNA/3/C80.1/3*BATAVIA//2*WBLL1	CMSS08Y00354S-099Y-099M-099NJ-24WGY-0B	MXI12-13\M47IBWSN\140
536500	25	6568254	MUNAL/FRNCLN	CMSS08Y00375S-099Y-099M-099Y-16M-0WGY	MXI12-13\M47IBWSN\144
448400	62	5398530	MUNAL #1	CGSS01B00054T-099Y-099M-099M-099Y-099M-13Y-0B	MXI12-13\MYIELDPTRIAL\19
536531	73	6681899	BAJ #1/KISKADEE #1	CMSS08Y00406S-099Y-099M-099NJ-2WGY-0B	MXI12-13\M47IBWSN\153
536608	45	6568339	WHEAR/KUKUNA/3/C80.1/3*BATAVIA//2*WBLL1/4/KBIRD	CMSS08Y00483S-099Y-099M-099Y-11M-0WGY	MXI12-13\M47IBWSN\188
536610	53	6568341	CHEWINK #1/MUTUS	CMSS08Y00485S-099Y-099M-099Y-5M-0WGY	MXI12-13\M47IBWSN\189
414815	55	4902859	MISR 1	CMSS00Y01881T-050M-030Y-030M-030WGY-33M-0Y	MXI12-13\MYIELDPTRIAL\16
536616	76	6682071	WHEAR/VIVITSI//WHEAR/3/FRNCLN	CMSS08Y00491S-099Y-099M-099NJ-37WGY-0B	MXI12-13\M47IBWSN\194
536736	12	6568389	ATTILA*2/PBW65//FRNCLN/3/FRANCOLIN #1	CMSS08Y00611T-099TOPM-099Y-099M-099Y-2M-0WGY	MXI12-13\M47IBWSN\208
536748	86	6683779	QUAIU//2*BRBT1*2/KIRITATI	CMSS08Y00623T-099TOPM-099Y-099M-099NJ-099NJ-7WGY-0B	MXI12-13\M47IBWSN\217
536751	16	6568414	QUAIU/3/KIRITATI//PBW65/2*SERI.1B/4/DANPHE #1	CMSS08Y00626T-099TOPM-099Y-099M-099Y-7M-0WGY	MXI12-13\M47IBWSN\219
536752	60	6682164	QUAIU*2/KINDE	CMSS08Y00627T-099TOPM-099Y-099M-099NJ-5WGY-0B	MXI12-13\M47IBWSN\220
536752	61	6682165	QUAIU*2/KINDE	CMSS08Y00627T-099TOPM-099Y-099M-099NJ-6WGY-0B	MXI12-13\M47IBWSN\221
536752	81	6682185	QUAIU*2/KINDE	CMSS08Y00627T-099TOPM-099Y-099M-099NJ-37WGY-0B	MXI12-13\M47IBWSN\224
536752	82	6682186	QUAIU*2/KINDE	CMSS08Y00627T-099TOPM-099Y-099M-099NJ-38WGY-0B	MXI12-13\M47IBWSN\225
536825	32	6568578	KIRITATI/4/2*SERI.1B*2/3/KAUZ*2/BOW//KAUZ/5/2*SUP152	CMSS08Y00700T-099TOPM-099Y-099M-099Y-11M-0WGY	MXI12-13\M47IBWSN\242
536856	38	6568703	PRL/2*PASTOR/4/CHOIX/STAR/3/HE1/3*CNO79//2*SERI*2/5/CHONTE	CMSS08Y00731T-099TOPM-099Y-099M-099Y-24M-0WGY	MXI12-13\M47IBWSN\257
536958	45	6684039	MUNAL*2/WESTONIA	CMSS08Y00833T-099TOPM-099Y-099M-099NJ-099NJ-11WGY-0B	MXI12-13\M47IBWSN\313
536976	95	6684083	CHIBIA//PRLII/CM65531/3/FISCAL*2/4/NIINI #1	CMSS08Y00851T-099TOPM-099Y-099M-099NJ-099NJ-6WGY-0B	MXI12-13\M47IBWSN\325
536994	63	6569056	DANPHE #1*2/CHYAK	CMSS08Y00869T-099TOPM-099Y-099M-099Y-22M-0WGY	MXI12-13\M47IBWSN\335
536996	180	6682795	MUTUS*2/HARIL #1	CMSS08Y00871T-099TOPM-099Y-099M-099NJ-7WGY-0B	MXI12-13\M47IBWSN\340
536996	215	6684107	MUTUS*2/HARIL #1	CMSS08Y00871T-099TOPM-099Y-099M-099NJ-099NJ-2WGY-0B	MXI12-13\M47IBWSN\345
537025	35	6682916	FRNCLN/3/KIRITATI//HUW234+LR34/PRINIA/4/FRANCOLIN #1	CMSS08Y00900T-099TOPM-099Y-099M-099NJ-6WGY-0B	MXI12-13\M47IBWSN\373
537056	52	6684265	CHYAK1*2/3/HUW234+LR34/PRINIA//PFAU/WEAVER	CMSS08Y00931T-099TOPM-099Y-099M-099NJ-099NJ-1WGY-0B	MXI12-13\M47IBWSN\392
537220	31	6569440	SHORTENED SR26 TRANSLOCATION//3*PBW65/2*PASTOR	CMSS08Y01095T-099M-099Y-099M-099Y-25M-0WGY	MXI12-13\M47IBWSN\409
537235	46	6683193	SHORTENED SR26 TRANSLOCATION/MUTUS//2*MUTUS	CMSS08Y01110T-099M-099Y-099M-099NJ-7WGY-0B	MXI12-13\M47IBWSN\415
537241	94	6684333	SWSR22T.B./2*BLOUK #1//WBLL1*2/KURUKU	CMSS08Y01116T-099M-099Y-099M-099NJ-099NJ-14WGY-0B	MXI12-13\M47IBWSN\418
540446	23	6564744	DANPHE/BAJ #1	CMSS08B00024S-099M-099Y-12M-0WGY	MXI12-13\M47IBWSN\430
540495	104	6680149	WHEAR/VIVITSI//WHEAR/3/PANDORA	CMSS08B00073S-099M-099NJ-099NJ-8WGY-0B	MXI12-13\M47IBWSN\435
540589	22	6565889	WBLL1*2/KURUKU//TACUPETO F2001*2/BRAMBLING	CMSS08B00167S-099M-099Y-9M-0WGY	MXI12-13\M47IBWSN\450
540603	76	6680725	QUAIU #1/BECARD	CMSS08B00181S-099M-099NJ-099NJ-34WGY-0B	MXI12-13\M47IBWSN\453
540705	43	6680274	GRACKLE #1/KINGBIRD #1	CMSS08B00283S-099M-099NJ-099NJ-8WGY-0B	MXI12-13\M47IBWSN\470
540735	24	6566056	SERI.1B*2/3/KAUZ*2/BOW//KAUZ*2/5/CNO79//PF70354/MUS/3/PASTOR/4/BAV92/6/PRL/2*PASTOR//PBW343*2/KUKUNA/3/ROLF07	CMSS08B00313S-099M-099Y-11M-0WGY	MXI12-13\M47IBWSN\487
540884	53	6680495	SW89.5277/BORL95//SKAUZ/3/PRL/2*PASTOR/4/HEILO/5/WHEAR/SOKOLL	CMSS08B00462S-099M-099NJ-099NJ-2WGY-0B	MXI12-13\M47IBWSN\511
540892	54	6680533	SERI.1B*2/3/KAUZ*2/BOW//KAUZ/4/PBW343*2/TUKURU/5/C80.1/3*BATAVIA//2*WBLL1/6/WHEAR/SOKOLL	CMSS08B00470S-099M-099NJ-099NJ-7WGY-0B	MXI12-13\M47IBWSN\512
540892	56	6680535	SERI.1B*2/3/KAUZ*2/BOW//KAUZ/4/PBW343*2/TUKURU/5/C80.1/3*BATAVIA//2*WBLL1/6/WHEAR/SOKOLL	CMSS08B00470S-099M-099NJ-099NJ-33WGY-0B	MXI12-13\M47IBWSN\513
540929	65	6680586	WHEAR/SOKOLL/4/PRINIA/PASTOR//HUITES/3/MILAN/OTUS//ATTILA/3*BCN	CMSS08B00507S-099M-099NJ-099NJ-2WGY-0B	MXI12-13\M47IBWSN\536
540929	73	6680594	WHEAR/SOKOLL/4/PRINIA/PASTOR//HUITES/3/MILAN/OTUS//ATTILA/3*BCN	CMSS08B00507S-099M-099NJ-099NJ-21WGY-0B	MXI12-13\M47IBWSN\537
540932	76	6680599	WHEAR//2*PRL/2*PASTOR/3/QUAIU #1	CMSS08B00510S-099M-099NJ-099NJ-3WGY-0B	MXI12-13\M47IBWSN\540
540940	49	6680812	WHEAR/VIVITSI//WHEAR/3/BECARD	CMSS08B00518S-099M-099NJ-099NJ-30WGY-0B	MXI12-13\M47IBWSN\544
541022	59	6680656	MILAN/KAUZ//BABAX/3/BAV92/4/WHEAR//2*PRL/2*PASTOR	CMSS08B00600S-099M-099NJ-099NJ-1WGY-0B	MXI12-13\M47IBWSN\554
541022	68	6680665	MILAN/KAUZ//BABAX/3/BAV92/4/WHEAR//2*PRL/2*PASTOR	CMSS08B00600S-099M-099NJ-099NJ-14WGY-0B	MXI12-13\M47IBWSN\555
541029	42	6680876	KRONSTAD F2004//ND643/2*WBLL1/3/WHEAR/KRONSTAD F2004	CMSS08B00607T-099TOPY-099M-099NJ-099NJ-1WGY-0B	MXI12-13\M47IBWSN\557
414815	55	4902859	MISR 1	CMSS00Y01881T-050M-030Y-030M-030WGY-33M-0Y	MXI12-13\MYIELDPTRIAL\16
541029	46	6680880	KRONSTAD F2004//ND643/2*WBLL1/3/WHEAR/KRONSTAD F2004	CMSS08B00607T-099TOPY-099M-099NJ-099NJ-10WGY-0B	MXI12-13\M47IBWSN\558
541053	48	6680905	BLOUK #1/DANPHE #1//BECARD	CMSS08B00631T-099TOPY-099M-099NJ-099NJ-7WGY-0B	MXI12-13\M47IBWSN\560
541055	44	6679501	BLOUK #1/4/WHEAR/KUKUNA/3/C80.1/3*BATAVIA//2*WBLL1/5/MUNAL #1	CMSS08B00633T-099TOPY-099M-099NJ-11WGY-0B	MXI12-13\M47IBWSN\561
541056	66	6680917	BABAX/LR42//BABAX*2/3/PAVON 7S3, +LR47/4/ND643/2*WBLL1/5/BABAX/LR42//BABAX*2/3/PAVON 7S3, +LR47	CMSS08B00634T-099TOPY-099M-099NJ-099NJ-32WGY-0B	MXI12-13\M47IBWSN\563
320358	57	3872194	PBW65/2*PASTOR	CGSS97Y00036M-099TOPB-067Y-099M-099Y-099B-5Y-0B	MXI12-13\MYIELDPTRIAL\18
541079	49	6680947	CHIBIA//PRLII/CM65531/3/FISCAL/4/DANPHE #1/5/CHIBIA//PRLII/CM65531/3/SKAUZ/BAV92	CMSS08B00657T-099TOPY-099M-099NJ-099NJ-17WGY-0B	MXI12-13\M47IBWSN\569
541080	65	6680952	CHIBIA//PRLII/CM65531/3/FISCAL/4/2*CHONTE	CMSS08B00658T-099TOPY-099M-099NJ-099NJ-5WGY-0B	MXI12-13\M47IBWSN\570
541098	56	6680978	ELVIRA/5/CNDO/R143//ENTE/MEXI75/3/AE.SQ/4/2*OCI/6/VEE/PJN//KAUZ/3/PASTOR/7/KIRITATI/4/2*SERI.1B*2/3/KAUZ*2/BOW//KAUZ/8/ELVIRA/5/CNDO/R143//ENTE/MEXI75/3/AE.SQ/4/2*OCI/6/VEE/PJN//KAUZ/3/PASTOR	CMSS08B00676T-099TOPY-099M-099NJ-099NJ-18WGY-0B	MXI12-13\M47IBWSN\579
541106	84	6680988	FRET2*2/KIRITATI//KIRITATI/2*TRCH/3/WBLL1*2/BRAMBLING	CMSS08B00684T-099TOPY-099M-099NJ-099NJ-4WGY-0B	MXI12-13\M47IBWSN\585
541136	44	6566775	KACHU*2/CHONTE	CMSS08B00714T-099TOPY-099M-099Y-22M-0WGY	MXI12-13\M47IBWSN\605
541137	21	6566784	KACHU*2/FRNCLN	CMSS08B00715T-099TOPY-099M-099Y-11M-0WGY	MXI12-13\M47IBWSN\607
541143	16	6566798	DANPHE/MUTUS//DANPHE #1	CMSS08B00721T-099TOPY-099M-099Y-4M-0WGY	MXI12-13\M47IBWSN\614
541143	17	6566799	DANPHE/MUTUS//DANPHE #1	CMSS08B00721T-099TOPY-099M-099Y-6M-0WGY	MXI12-13\M47IBWSN\615
541186	64	6679708	MUTUS//KIRITATI/2*TRCH/3/WHEAR/KRONSTAD F2004	CMSS08B00764T-099TOPY-099M-099NJ-27WGY-0B	MXI12-13\M47IBWSN\648
541193	140	6681187	ND643/2*WBLL1//2*KACHU	CMSS08B00771T-099TOPY-099M-099NJ-099NJ-9WGY-0B	MXI12-13\M47IBWSN\652
541193	147	6681194	ND643/2*WBLL1//2*KACHU	CMSS08B00771T-099TOPY-099M-099NJ-099NJ-21WGY-0B	MXI12-13\M47IBWSN\653
541261	44	6567324	PAURAQ//KIRITATI/2*TRCH/3/PAURAQUE #1	CMSS08B00839T-099TOPY-099M-099Y-20M-0WGY	MXI12-13\M47IBWSN\700
541282	99	6681419	WAXWING*2/TUKURU//2*FRNCLN	CMSS08B00860T-099TOPY-099M-099NJ-099NJ-39WGY-0B	MXI12-13\M47IBWSN\720
541283	88	6681434	WAXWING*2/TUKURU//KISKADEE #1/3/FRNCLN	CMSS08B00861T-099TOPY-099M-099NJ-099NJ-45WGY-0B	MXI12-13\M47IBWSN\725
541310	81	6679934	BECARD//KIRITATI/2*TRCH/3/BECARD	CMSS08B00888T-099TOPY-099M-099NJ-20WGY-0B	MXI12-13\M47IBWSN\757
524510	63	6333158	SUP152/BAJ #1	CMSS07Y00195S-0B-099Y-099M-099Y-16M-0WGY	MXI12-13\MYIELDPTRIAL\54
541341	81	6681576	WHEAR/KUKUNA/3/C80.1/3*BATAVIA//2*WBLL1*2/4/ND643/2*WBLL1	CMSS08B00919T-099TOPY-099M-099NJ-099NJ-7WGY-0B	MXI12-13\M47IBWSN\784
541344	78	6680023	WHEAR/KUKUNA/3/C80.1/3*BATAVIA//2*WBLL1/4/CHONTE/5/WHEAR/KUKUNA/3/C80.1/3*BATAVIA//2*WBLL1	CMSS08B00922T-099TOPY-099M-099NJ-15WGY-0B	MXI12-13\M47IBWSN\786
541350	72	6681620	WHEAR/VIVITSI//WHEAR*2/3/KACHU	CMSS08B00928T-099TOPY-099M-099NJ-099NJ-22WGY-0B	MXI12-13\M47IBWSN\796
541396	52	6678576	TAM200/PASTOR//TOBA97/3/FRNCLN/4/WHEAR//2*PRL/2*PASTOR	CMSS08B00974T-099TOPY-099M-099Y-099B-38WGY-0B	MXI12-13\M47IBWSN\811
538832	117	6692023	BAVIS/4/MILAN/KAUZ//DHARWAR DRY/3/BAV92	CMSA08Y00392S-050Y-040M-0NJ-21Y-0B	MXI12-13\M47IBWSN\833
538839	36	6692029	BAVIS/NAVJ07	CMSA08Y00399S-050Y-040M-0NJ-4Y-0B	MXI12-13\M47IBWSN\837
538970	85	6692111	JUP/ZP//COC/3/PVN/4/TNMU/5/TNMU/6/SITE/7/TNMU/8/NAVJ07	CMSA08Y00530S-050Y-040M-0NJ-7Y-0B	MXI12-13\M47IBWSN\847
543421	109	6691533	VEE/MJI//2*TUI/3/PASTOR/4/BERKUT/5/MUU	CMSA08M00369S-040M-0NJ-4Y-0B	MXI12-13\M47IBWSN\948
547701	0	6128005	SEHER 06		MXI12-13\MYIELDPTRIAL\10
536358	59	6681777	ND643/2*WBLL1//VILLA JUAREZ F2009	CMSS08Y00233S-099Y-099M-099NJ-7WGY-0B	MXI12-13\M47IBWSN\85
536360	107	6681799	ND643/2*WBLL1//KACHU	CMSS08Y00235S-099Y-099M-099NJ-6WGY-0B	MXI12-13\M47IBWSN\98
536610	54	6568342	CHEWINK #1/MUTUS	CMSS08Y00485S-099Y-099M-099Y-13M-0WGY	MXI12-13\M47IBWSN\190
536827	58	6568597	MUTUS/2*DANPHE #1	CMSS08Y00702T-099TOPM-099Y-099M-099Y-21M-0WGY	MXI12-13\M47IBWSN\245
536906	92	6683943	BAJ #1/3/KIRITATI//HUW234+LR34/PRINIA/4/KIRITATI//HUW234+LR34/PRINIA	CMSS08Y00781T-099TOPM-099Y-099M-099NJ-099NJ-4WGY-0B	MXI12-13\M47IBWSN\289
536958	48	6684042	MUNAL*2/WESTONIA	CMSS08Y00833T-099TOPM-099Y-099M-099NJ-099NJ-14WGY-0B	MXI12-13\M47IBWSN\315
536969	70	6684073	QUAIU #2*2/TINKIO #1	CMSS08Y00844T-099TOPM-099Y-099M-099NJ-099NJ-15WGY-0B	MXI12-13\M47IBWSN\320
536994	57	6569050	DANPHE #1*2/CHYAK	CMSS08Y00869T-099TOPM-099Y-099M-099Y-16M-0WGY	MXI12-13\M47IBWSN\334
536994	126	6682753	DANPHE #1*2/CHYAK	CMSS08Y00869T-099TOPM-099Y-099M-099NJ-9WGY-0B	MXI12-13\M47IBWSN\337
536995	64	6682781	MUTUS*2//TAM200/TURACO	CMSS08Y00870T-099TOPM-099Y-099M-099NJ-15WGY-0B	MXI12-13\M47IBWSN\338
536995	67	6682784	MUTUS*2//TAM200/TURACO	CMSS08Y00870T-099TOPM-099Y-099M-099NJ-23WGY-0B	MXI12-13\M47IBWSN\339
536996	233	6684125	MUTUS*2/HARIL #1	CMSS08Y00871T-099TOPM-099Y-099M-099NJ-099NJ-22WGY-0B	MXI12-13\M47IBWSN\347
536996	268	6684160	MUTUS*2/HARIL #1	CMSS08Y00871T-099TOPM-099Y-099M-099NJ-099NJ-63WGY-0B	MXI12-13\M47IBWSN\350
536996	271	6684163	MUTUS*2/HARIL #1	CMSS08Y00871T-099TOPM-099Y-099M-099NJ-099NJ-66WGY-0B	MXI12-13\M47IBWSN\351
536996	287	6684179	MUTUS*2/HARIL #1	CMSS08Y00871T-099TOPM-099Y-099M-099NJ-099NJ-91WGY-0B	MXI12-13\M47IBWSN\353
537001	74	6682839	SUP152*2/TINKIO #1	CMSS08Y00876T-099TOPM-099Y-099M-099NJ-1WGY-0B	MXI12-13\M47IBWSN\358
537001	78	6682843	SUP152*2/TINKIO #1	CMSS08Y00876T-099TOPM-099Y-099M-099NJ-11WGY-0B	MXI12-13\M47IBWSN\359
537002	60	6682847	SUP152//ND643/2*WBLL1/3/ND643/2*WBLL1	CMSS08Y00877T-099TOPM-099Y-099M-099NJ-1WGY-0B	MXI12-13\M47IBWSN\360
537019	39	6684208	FRNCLN*2//TAM200/TUI	CMSS08Y00894T-099TOPM-099Y-099M-099NJ-099NJ-9WGY-0B	MXI12-13\M47IBWSN\366
537029	23	6569147	BAJ #1*2/TINKIO #1	CMSS08Y00904T-099TOPM-099Y-099M-099Y-9M-0WGY	MXI12-13\M47IBWSN\374
537031	62	6682921	BAJ #1*2//ND643/2*WBLL1	CMSS08Y00906T-099TOPM-099Y-099M-099NJ-14WGY-0B	MXI12-13\M47IBWSN\375
537213	40	6683083	SWSR22T.B./KACHU//2*KACHU	CMSS08Y01088T-099M-099Y-099M-099NJ-5WGY-0B	MXI12-13\M47IBWSN\405
537240	51	6683244	SHORTENED SR26 TRANSLOCATION//2*WBLL1*2/KKTS/3/BECARD	CMSS08Y01115T-099M-099Y-099M-099NJ-14WGY-0B	MXI12-13\M47IBWSN\417
537241	102	6684341	SWSR22T.B./2*BLOUK #1//WBLL1*2/KURUKU	CMSS08Y01116T-099M-099Y-099M-099NJ-099NJ-23WGY-0B	MXI12-13\M47IBWSN\420
540439	71	6680126	PRL/2*PASTOR//WHEAR/SOKOLL	CMSS08B00017S-099M-099NJ-099NJ-16WGY-0B	MXI12-13\M47IBWSN\428
541070	40	6679532	QUAIU/BECARD//BECARD	CMSS08B00648T-099TOPY-099M-099NJ-2WGY-0B	MXI12-13\M47IBWSN\565
541070	45	6679537	QUAIU/BECARD//BECARD	CMSS08B00648T-099TOPY-099M-099NJ-13WGY-0B	MXI12-13\M47IBWSN\567
541070	47	6679539	QUAIU/BECARD//BECARD	CMSS08B00648T-099TOPY-099M-099NJ-18WGY-0B	MXI12-13\M47IBWSN\568
541098	55	6680977	ELVIRA/5/CNDO/R143//ENTE/MEXI75/3/AE.SQ/4/2*OCI/6/VEE/PJN//KAUZ/3/PASTOR/7/KIRITATI/4/2*SERI.1B*2/3/KAUZ*2/BOW//KAUZ/8/ELVIRA/5/CNDO/R143//ENTE/MEXI75/3/AE.SQ/4/2*OCI/6/VEE/PJN//KAUZ/3/PASTOR	CMSS08B00676T-099TOPY-099M-099NJ-099NJ-12WGY-0B	MXI12-13\M47IBWSN\578
541193	127	6679711	ND643/2*WBLL1//2*KACHU	CMSS08B00771T-099TOPY-099M-099NJ-7WGY-0B	MXI12-13\M47IBWSN\650
541276	22	6567383	MUNAL*2/CHONTE	CMSS08B00854T-099TOPY-099M-099Y-12M-0WGY	MXI12-13\M47IBWSN\713
537398	47	6690981	TOB/ERA//TOB/CNO67/3/PLO/4/VEE#5/5/KAUZ/6/FRET2/7/VORB/8/MILAN/KAUZ//DHARWAR DRY/3/BAV92	CMSA08Y00067T-099B-050Y-050ZTM-050Y-20BMX-010Y-0B	MXI12-13\M47IBWSN\813
539012	111	6691293	W15.92/4/PASTOR//HXL7573/2*BAU/3/WBLL1/5/MUU	CMSA08Y00572S-050Y-050ZTM-050Y-54BMX-010Y-0B	MXI12-13\M47IBWSN\854
539012	115	6692139	W15.92/4/PASTOR//HXL7573/2*BAU/3/WBLL1/5/MUU	CMSA08Y00572S-050Y-040M-0NJ-9Y-0B	MXI12-13\M47IBWSN\855
543108	110	6690864	BAVIS*2/NAVJ07	CMSA08M00068T-050Y-040ZTM-050Y-27ZTM-010Y-0B	MXI12-13\M47IBWSN\892
543164	111	6690918	BAVIS*2/VORB	CMSA08M00124T-050Y-040ZTM-050Y-25ZTM-010Y-0B	MXI12-13\M47IBWSN\901
543341	103	6690438	TC870344/GUI//TEMPORALERA M 87/AGR/3/2*WBLL1/4/NAVJ07	CMSA08M00289S-040ZTM-050Y-40ZTM-010Y-0B	MXI12-13\M47IBWSN\910
543355	69	6690483	92.001E7.32.5/SLVS//NAVJ07	CMSA08M00303S-040ZTM-050Y-42ZTM-010Y-0B	MXI12-13\M47IBWSN\917
543443	82	6691541	SOKOLL/WBLL1//BAVIS	CMSA08M00391S-040M-0NJ-5Y-0B	MXI12-13\M47IBWSN\953
543572	113	6690805	MON/IMU//ALD/PVN/3/BORL95/4/OASIS/2*BORL95/5/KA/NAC//TRCH	CMSA08M00520S-040ZTM-050Y-53ZTM-010Y-0B	MXI12-13\M47IBWSN\971
543791	170	6692267	PASTOR//HXL7573/2*BAU/3/ATTILA/3*BCN/4/SOKOLL/3/PASTOR//HXL7573/2*BAU	PTSA08M00041S-050ZTM-050Y-47ZTM-010Y-0B	MXI12-13\M47IBWSN\973
543803	152	6692345	SOKOLL/3/PASTOR//HXL7573/2*BAU/4/SOKOLL/WBLL1	PTSA08M00053S-050ZTM-050Y-113ZTM-010Y-0B	MXI12-13\M47IBWSN\990
