# Supplementary material for: Genetic dissection of value-added quality traits and agronomic parameters through genome-wide association mapping in bread wheat (T. aestivum L.)
Source: Front Plant Sci. 2024 Aug 20;15:1419227. doi: 10.3389/fpls.2024.1419227 (PMC11368860; doi:10.3389/fpls.2024.1419227)
Supplement: Supplementary file 3 [file Table2.xlsx]

## Sheet: Supl. Tab 1
		Ludhiana					Jabalpur
		DTHD_L	DAYSMT_L	PH_L	TKW_L	GRYLD_L	DTHD_J	DAYSMT_J	PH_J	TKW_J	GRYLD_J	Protein%	TWt	GA_Score	PR_Score	SDSS_Value	GH
Ludhiana	DTHD_L	1	0.5	-0.11	-0.09	0.17	0.67	0.37	0.18	0	-0.24	0.16	0.03	-0.02	-0.18	0.04	-0.03
	DAYSMT_L		1	0.01	-0.18	0.1	0.44	0.4	0.12	-0.02	0.01	0.05	-0.03	-0.06	-0.07	-0.17	-0.03
	PH_L			1	0.11	0.12	-0.21	-0.3	-0.01	0.21	-0.06	-0.01	-0.07	-0.05	0.05	-0.03	0
	TKW_L				1	0.39	-0.06	-0.14	0.18	0.58	-0.03	0.01	0.08	0.1	-0.1	0.03	0.02
	GRYLD_L					1	0.07	-0.17	0.17	0.26	-0.17	0.11	0.15	0.23	-0.18	0.23	0.17
Jabalpur	DTHD_J						1	0.67	0.07	-0.1	-0.21	0.1	0.05	-0.02	-0.15	0.06	-0.05
	DAYSMT_J							1	0.07	-0.14	0.04	-0.03	-0.05	-0.1	-0.08	-0.07	0
	PH_J								1	0.3	-0.13	0.07	0.06	0.06	-0.05	-0.1	0.18
	TKW_J									1	0.04	0.05	-0.08	-0.08	-0.13	-0.16	-0.09
	GRYLD_J										1	-0.2	0	0.02	0.12	-0.09	-0.09
	Protein.											1	0.62	0.46	0.39	0.59	0.36
	TWt												1	0.92	0.45	0.64	0.66
	GA_Score													1	0.39	0.56	0.66
	PR_Score														1	0.33	0.34
	SDSS_Value															1	0.51
	GH																1
